# Supplementary material for: Usability of the REHOME Solution for the Telerehabilitation in Neurological Diseases: Preliminary Results on Motor and Cognitive Platforms
Source: Sensors (Basel). 2022 Dec 4;22(23):9467. doi: 10.3390/s22239467 (PMC9740672; doi:10.3390/s22239467)
Supplement: Supplementary file 1 [file sensors-22-09467-s001.zip]

Archive with 1 entries (1 files):
- sensors-2028845-supplementary.pdf
